# Supplementary material for: Mean Scar Entropy by Late Gadolinium Enhancement Cardiac Magnetic Resonance Is Associated With Ventricular Arrhythmias Events in Hypertrophic Cardiomyopathy
Source: Front Cardiovasc Med. 2021 Nov 17;8:758635. doi: 10.3389/fcvm.2021.758635 (PMC8635716; doi:10.3389/fcvm.2021.758635)
Supplement: Supplementary file 1 [file Table_1.XLSX]

## Sheet: HCM-vas 2020-12-25-yye
group(vas=1）	number	no		scd level	scd score	LVentropy	Scarentropy	sex	age	height	BSA	sh	syncope	ht	dm	af	proBNP	LA	obstruction	mwt	LVEF	LVEDVI	LVESVI	SVI	LVMI	scarmass	LGE2
1	1	5304176	2019-08-28 16:18:56	1	2.49	5.638	6.61	1	83	165	1.74	0	0	1	0	0		41	0	24	73.19	67.35	18.06	49.29	82.32	25.89	17.78
1	2	5010064	2019-08-06 11:21:31	2	4.61	6.12	6.49	2	62	162	1.63	1	0	0	0	0		36	0	21	65.22	73.6	25.6	48	86.14	18.36	11.76
1	3	2708876	2019-07-11 16:14:12	3	7.9	6.33	6.51	1	64	160	1.79	0	1	0	0	0	897	42	1	36	73.99	67.76	17.63	50.14	149.13	25.67	9.46
1	4	5294402	2019-07-02 15:45:31	3	8.6	7.68062	7.83751	1	55	170	1.84	0	1	0	0	0	405	46	0	28	59.53	107.03	43.32	63.71	114.85	52.16	23.34
1	5	8078808	2019-06-20 10:53:36	2	5.45	5.58	6.18	1	68	166	1.65	0	1	0	0	0		34	0	31	75.38	70.01	17.24	52.77	123.73	33.26	16.13
1	7	5216665	2019-05-23 09:57:13	2	4.37	6.45384	6.5966	2	75	150	1.53	0	0	1	0	0	2658	48	1	31	83.64	111.84	18.3	93.54	164.88	69.94	25.27
1	8	5111980	2019-05-02 16:56:25	2	5.14	7.38952	7.41274	1	65	163	1.56	1	0	0	0	0		30	1	24	32.36	86.59	58.57	28.02	102.77	48.62	29.23
1	10	3885580	2019-04-04 15:37:25	2	6.04	7.44902	7.39265	1	48	174	2	0	0	0	0	0	1943	51	0	25	32.86	117.55	78.92	38.63	93.76	92.25	48.92
1	11	5153682	2019-03-29 16:09:42	3	7.01	6.48599	6.67961	1	31	163	1.83	0	0	0	0	0	6502	39	1	40	62.58	87.59	32.78	54.81	267.36	37.15	7.29
1	12	4325928	2019-03-28 16:19:01	2	4.96	7.16357	7.33109	2	55	162	1.77	0	0	1	0	0	1163	48	0	25	57.4	73.09	31.14	41.95	134.14	54.04	21.68
1	13	4596601	43552.666666666664	1	2.89	7.02933	7.64887	1	51	170	1.88	0	0	0	0	#NULL!		35	0	17	42.87	130.61	74.61	55.99	80.67	18.37	11.94
1	17	3999544	2018-09-11 16:12:29	3	11.85	5.79212	5.98488	1	24	181	1.84	1	1	0	0	0	3244	33	1	30	58.36	77.77	32.38	45.39	97.54	14.95	7.87
1	18	4883515	2018-09-09 12:13:30	1	1.89	5.93906	6.22549	1	69	175	1.76	0	0	0	0	1	849	36	0	15	65.97	78.07	26.57	51.51	57.66	26.04	21.8
1	19	2041362	2018-09-06 15:44:54	2	5.01	6.65348	6.45958	2	56	160	1.65	0	0	0	0	#NULL!	868	41	1	26	84.42	69.78	10.87	58.9	70.86	7.87	6.28
1	2	3233313	2019-08-09 17:01:34	2	5.76	6.13	7.8	1	66	172	1.78	1	0	1	0	0	108	45	1	21	82.7	85.49	14.79	70.7	68.74	4.17	3.3
1	16	101898	2019-04-30 10:42:23	1	2.82	6.87462	7.65054	1	78	174	1.97	0	0	1	0	0	235	43	0	24	67.18	100.99	33.15	67.84	95.56	1.98	1.22
1	20	2396809	2018-04-25 15:48:22	1	3.86	5.54215	5.60463	1	61	173	1.92	0	0	1	0	0	892	40	0	28	69.11	61.65	19.04	42.17	92.46	24.9	13.88
1	22	3264443	2018-03-23 15:57:04	2	4.86	6.08794	6.31298	2	42	160	1.48	0	0	0	0	1	5223	39	1	25	74.41	73.68	18.86	54.83	168.12	8.8	3.38
1	23	4429207	2017-11-20 10:44:53	3	6.29	7.5267	7.6938	1	48	161	1.64	0	0	0	0	0	725	50	1	26	76.15	70.66	16.85	53.81	95.79	16.79	9.93
1	24	8046046	2017-11-06 11:07:28	1	2.69	6.64286	7.69297	1	67	174	1.93	0	0	1	0	0	307	31	1	27	71.12	41.54	12	29.54	68.51	3.87	2.65
1	25	146628	2017-10-24 16:10:39	2	5.48	5.89594	6.2574	1	52	167	1.89	0	0	1	0	0		45	0	21	61.52	69.14	26.6	42.53	99.53	42.69	20.56
1	26	4118932	2017-03-24 11:07:00	1	3.7	7.55798	7.84811	2	74	151	1.59	0	0	1	0	0		48	1	22	77.56	84.41	18.95	65.47	95.44	21.66	10.2
1	29	3699946	2016-03-15 11:22:12	2	5.94	6.9242	7.47562	2	28	150	1.5	0	0	0	0	0	905	37	0	24	63.1	81.75	30.17	51.58	58.52	7.07	7.52
1	31	3615730	2015-12-03 10:42:28	1	3.17	5.49623	6.09142	1	50	170	1.68	0	0	0	1	0		38	0	17	59.65	86.31	34.83	51.48	132.2	14.5	6.48
1	32	3603767	2015-11-20 15:11:02	2	4.47	6.22386	6.55616	1	65	161	1.6	0	1	1	0	0	651	42	0	18	37.5	98.81	61.76	37.06	62.24	15.46	13.52
1	33	3584751	2015-10-29 15:00:09	2	5.45	6.9222	7.66517	2	53	155	1.44	0	0	0	0	0	2361	42	1	19	70.14	86.66	25.88	60.78	75.86	8.22	6.68
1	35	639829	2014-07-23 16:02:58	1	3.54	6.06381	6.51174	1	54	170	1.82	0	0	1	0	0	236	41	0	19	52.49	91.45	43.45	48	127.63	31.03	14.6
1	36	3176517	2014-06-04 16:11:35	3	10.77	6.64368	6.87597	1	40	170	1.82	0	1	0	0	0	138	40	0	28	64.59	64.33	22.78	41.55	82.51	25.02	14.89
1	37	2994967	2013-10-16 00:00:00	1	3.89	7.41051	7.445	1	57	166	1.61	0	0	1	0	0	1819	48	0	18	32.1	111.68	75.83	35.85	99.27	46.46	27.47
1	25	3839917	2019-01-25 16:10:56	2	4.01	5.94685	6.38779	2	56	160	1.76	0	0	0	0	0		44	0	21	72.61	94.03	25.75	68.28	96.36	18.86	1.01
1	38	2804316	2013-03-04 00:00:00	2	5.47	5.65376	6.34109	1	55	176	1.94	0	0	0	0	0	3516	49	1	27	65.09	66.03	23.05	42.98	87.21	8.2	4.43
0	1	5369879	2019-08-22 16:54:37	1	2.15	5.4	6.14	2	57	157	1.8	0	0	1	0	0	2782	45	1	22	75.86	68.34	18.88	51.84	109.4	4.55	5.34
0	2	5353176	2019-08-16 16:56:10	1	1.98	5.28	4.67	1	34	166	1.74	0	0	0	0	0	1117	38	0	18	76.98	72.46	16.68	55.78	78.86	3.37	2.32
0	3	4005606	43676	1	1.84	6.79	5.77	1	37	166	1.5	0	0	0	0	0	2132	33	0	19	53.22	78.55	36.75	41.8	85.99	7.52	4.97
0	5	8076547	2019-07-19 15:51:03	1	3.38	6.775	5.47	1	24	177	1.98	0	0	0	0	0	191	47	0	21	85.43	91.96	13.4	78.56	101.72	5.22	4.14
0	6	5260843	2019-07-19 11:09:50	1	1.72	6.94103	6.98931	1	49	160	1.84	0	0	1	0	0		38	0	21	62.07	68.33	25.92	42.42	53.1	4.99	3.22
0	7	2941187	2019-07-11 15:45:46	1	2.98	7.56807	7.43206	1	55	174	1.84	1	0	1	1	0	127	37	1	19	81.76	74.62	13.61	61.01	64.33	5.33	1.81
0	8	5233673	2019-06-12 16:37:21	1	3.46	6.64043	6.0985	1	39	166	1.93	0	0	0	0	0	323	35	1	30	66.64	61.69	20.58	41.11	66.41	5.58	3.65
0	10	4512249	2019-06-04 11:11:44	1	1.08	6.72456	7.1523	1	75	170	1.68	0	0	1	1	0		37	0	20	82.01	52.62	9.46	43.16	77.1	2.65	4.67
0	11	4988974	2019-06-03 10:33:47	1	1.32	6.71781	7.03519	1	56	178	1.86	0	0	1	0	0		33	1	20	79.94	52.25	10.48	41.77	78.23	4.24	2.22
0	12	5213860	2019-05-23 16:10:21	1	2.26	5.92903	5.90306	2	62	152	1.54	0	0	1	1	0	2134	48	1	28	71.99	79.93	22.39	57.55	150.99	11.61	5
0	13	5156230	2019-05-20 10:31:06	1	1.95	6.4571	6.43951	1	45	173	1.81	0	0	0	0	0	1442	34	0	25	71.77	91.7	25.89	65.81	160	5.9	0.95
0	15	4726500	2019-04-30 17:11:20	1	0.99	6.34048	6.37342	1	49	170	1.86	0	0	0	0	0		29	0	15	71.37	69.47	19.89	49.58	60.57	4.88	2.83
0	19	5157012	2019-04-11 17:08:10	1	1.6	6.75719	6.91183	2	67	155	1.54	0	0	1	0	0	3272	35	1	26	74.88	93.34	23.45	69.89	143.77	6.86	6.35
0	20	4038231	2019-04-08 17:37:43	1	2.2	6.26038	6.52761	2	62	147	1.46	0	1	0	0	0	364	39	1	13	78.59	55.27	11.84	43.44	47.39	0.91	3.26
0	21	1688897	2019-03-28 10:33:35	1	2.69	6.47722	6.6367	1	56	170	1.75	0	1	0	0	0		35	0	18	65.12	83.4	29.09	54.31	67.45	7.76	9.48
0	23	5107591	2019-03-21 16:11:14	1	1.76	6.58223	6.68565	1	48	151	1.42	0	0	0	0	0	763	33	0	29	79.19	78.71	16.38	62.33	109.2	5.43	5.35
0	26	3372732	2019-01-11 15:41:06	1	1.44	6.97023	5.07016	2	51	166	1.64	0	0	0	0	0		27	0	24	65.54	73.78	25.43	48.35	59.55	5.49	0.43
0	27	5026170	2019-01-10 10:35:06	1	1.38	6.73125	6.35186	2	64	150	1.5	1	0	0	0	0	511	26	0	24	84.96	63.66	9.57	54.08	61.32	1.11	0.61
0	32	4906119	2018-10-19 15:15:10	#NULL!	1.89	5.61731	5.38177	2	63	160	1.78	0	0	0	0	0	2056	40	1	16	73.71	57.84	15.21	42.63	84.61	0.67	0.61
0	36	1422924	2018-05-15 16:09:47	1	1.63	5.33073	5.06989	1	52	175	1.87	0	0	1	0	#NULL!		32	1	21	73.62	74.93	19.77	55.16	105.04	1.27	2.83
0	37	3354054	2018-02-27 16:13:43	1	1.69	5.7785	5.97048	1	44	172	1.76	0	0	1	0	0		32	1	21	73.62	74.93	19.77	55.16	105.04	1.27	2.46
0	38	1940986	2018-01-12 16:01:35	1	1.29	5.41575	5.98653	2	65	160	1.69	0	0	1	0	0		42	1	18	78.61	61.02	13.05	47.97	64.96	3.44	10.2
0	41	4212748	2017-06-27 00:00:00	1	2.5	6.26847	6.30449	1	24	175	1.78	0	0	0	0	0		31	0	27	63.1	70	25.83	44.17	87.51	4.1	6
0	43	4118932	2017-03-24 11:07:00	1	1.57	7.55798	7.84811	2	74	151	1.59	0	0	1	0	0		48	1	22	77.56	84.41	18.95	65.47	95.44	21.66	9.39
0	45	3173381	2016-12-27 15:06:36	1	2.74	7.01615	7.41759	1	19	182	2.13	0	0	0	0	#NULL!		38	0	35	66.86	65.51	21.71	43.8	99.3	13.42	3.54
0	46	3938195	2016-11-08 00:00:00	1	2.17	1.46937	2.21308	1	28	169	1.79	0	0	0	0	0		31	0	22	75.99	87.62	21.04	66.58	80.1	14.58	1.2
0	47	3915936	2016-09-13 16:47:02	1	3.09	1.40526	1.7627	1	63	180	1.88	0	0	1	0	0	193	42	1	26	76.37	63.91	15.1	48.81	68.93	5.03	7.5
0	48	8094703	2016-05-23 15:33:05	1	1.13	6.59545	6.82338	2	61	160	1.7	0	0	1	1	0	152	35	0	18	69.2	66.1	20.36	45.74	69.76	1.45	2.37
0	49	2255961	2016-03-14 15:36:40	1	0.97	6.87474	7.65974	1	78	170	1.58	0	0	0	0	1	5205	41	0	18	54.51	62.43	28.4	34.03	48.82	6.33	1.9
0	50	2067505	2015-09-30 15:41:36	1	1.22	6.11913	6.39187	1	66	172	1.47	0	0	0	0	0	1007	35	0	22	62.17	91.31	34.54	56.77	103.25	3.84	1.33
0	51	3454152	2015-06-02 15:34:10	1	1.25	5.58862	5.60624	1	50	162	1.68	0	0	0	0	0		31	0	18	69.81	78.02	23.56	54.46	73.39	2.17	18.8
0	52	3418336	2015-04-21 15:40:05	1	1.35	6.72047	6.81842	2	56	159	1.54	0	0	0	0	0	621	38	0	18	68.65	72.26	22.65	49.61	75.09	1.57	11.49
0	53	3358877	2015-02-03 16:13:08	1	1.47	5.54273	5.7101	1	61	152	1.58	0	0	0	0	0	726	33	0	19	70.05	68.57	20.54	48.03	78.68	26.58	4.12
0	54	3112126	2014-03-26 00:00:00	1	1.35	7.30134	7.36448	2	73	150	1.74	0	0	0	0	1		56	0	18	44.79	54.01	29.82	24.19	54.5	11.36	11.36
0	55	2796394	2013-02-06 15:39:12	1	1.53	5.82958	6.42125	1	49	160	1.45	0	0	0	0	0	1478	25	0	28	68.88	78	24.27	53.73	93.16	5.95	5.95
0	34	3477847	2015-06-15 15:04:25	1	2.35	5.60236	5.70434	1	44	168	2.05	0	0	1	0	0	639	45	0	22	36.87	74.78	47.21	27.57	127.98	7.94	5.8
0	39	2730224	2012-10-26 00:00:00	1	0.98	6.11334	6.15201	1	59	168	1.82	0	0	0	1	0		30	0	17	76.01	67.93	16.29	51.63	95.21	2.82	2.4
